# Supplementary material for: Malaria transmission in landscapes with varying deforestation levels and timelines in the Amazon: a longitudinal spatiotemporal study
Source: Sci Rep. 2021 Mar 19;11:6477. doi: 10.1038/s41598-021-85890-3 (PMC7979798; doi:10.1038/s41598-021-85890-3)
Supplement: Supplementary file 1 — Supplementary Information [file 41598_2021_85890_MOESM1_ESM.xlsx]

## Sheet: Title page
Malaria transmission in landscapes with varying deforestation levels and timelines in the Amazon: a longitudinal spatiotemporal study
Gabriel Z. Laporta, Roberto C. Ilacqua, Eduardo S. Bergo, Leonardo S. M. Chaves, Sheila R. Rodovalho, Gilberto G. Moresco, Elder A. G. Figueira, Eduardo Massad, Tatiane M. P. de Oliveira, Sara A. Bickersmith, Jan E. Conn, Maria Anice M. Sallum

## Sheet: All mosquito collection sites  
Collection ID	Municipality	State	Site of Collection	Method of Collection	Site of Collection - description	Date of Collection	Period of Collection	Collectors
1	Acrelândia	Acre	P1	HLC	Ramal Porto Dias - Sebastião	2015-01-21	18h-06h	Sallum
1	Acrelândia	Acre	P1	ST	Ramal Porto Dias - Sebastião	2015-01-21	18h-06h	Laporta, Chaves
1	Acrelândia	Acre	P2	HLC	Ramal Porto Dias - Francisco	2015-01-18	18h-06h	Sallum
1	Acrelândia	Acre	P2	ST	Ramal Porto Dias - Francisco	2015-01-18	18h-06h	Laporta, Chaves
1	Acrelândia	Acre	P3	HLC	Ramal Porto Dias - Marinalda	2015-01-19	18h-06h	Sallum
1	Acrelândia	Acre	P3	ST	Ramal Porto Dias - Marinalda	2015-01-19	18h-06h	Laporta, Chaves
1	Acrelândia	Acre	P4	HLC	Ramal Porto Dias - João	2015-01-20	18h-06h	Sallum
1	Acrelândia	Acre	P4	ST	Ramal Porto Dias - João	2015-01-20	18h-06h	Laporta, Chaves
1	Acrelândia	Acre	P5	HLC	Seringal Porto Luiz- Fazenda Jessica - Funcionarios	2015-01-25	18h-06h	Sallum
1	Acrelândia	Acre	P5	ST	Seringal Porto Luiz- Fazenda Jessica - Funcionarios	2015-01-25	18h-06h	Laporta, Chaves
1	Acrelândia	Acre	P6	HLC	Seringal Porto Luiz- Fazenda Jessica - Casa Pedro	2015-01-24	18h-06h	Sallum
1	Acrelândia	Acre	P6	ST	Seringal Porto Luiz- Fazenda Jessica - Casa Pedro	2015-01-24	18h-06h	Laporta, Chaves
2	Cruzeiro do Sul	Acre	P1	BSS	Saboeiro, Dona Lucilene,	11-May-2015	18h-06h	Bergo
2	Cruzeiro do Sul	Acre	P1	HLC	Saboeiro, Dona Lucilene,	11-May-2015	18h-06h	Bergo
2	Cruzeiro do Sul	Acre	P1	ST	Saboeiro, Dona Lucilene,	11-May-2015	18h-06h	Laporta, Chaves
2	Cruzeiro do Sul	Acre	P2	HLC	Cohab, Dona Maria	20-April-2015	18h-06h	Bergo
2	Cruzeiro do Sul	Acre	P2	ST	Cohab, Dona Maria	20-April-2015	18h-06h	Laporta, Chaves
2	Cruzeiro do Sul	Acre	P3	HLC	Canela Fina, Dona Vanda	31-May-2015	18h-06h	Chaves
2	Cruzeiro do Sul	Acre	P3	ST	Canela Fina, Dona Vanda	31-May-2015	18h-06h	Bergo, Laporta
2	Cruzeiro do Sul	Acre	P4	HLC	Igarapé Preto, Seu Rui	24-April-2015	18h-06h	Laporta
2	Cruzeiro do Sul	Acre	P4	ST	Igarapé Preto, Seu Rui	24-April-2015	18h-06h	Bergo, Chaves
2	Cruzeiro do Sul	Acre	P5	BSS	Humaitá do Moa, Senhor Israel	23-April-2015	18h-06h	Chaves
2	Cruzeiro do Sul	Acre	P5	HLC	Humaitá do Moa, Senhor Israel	23-April-2015	18h-06h	Chaves
2	Cruzeiro do Sul	Acre	P5	ST	Humaitá do Moa, Senhor Israel	23-April-2015	18h-06h	Bergo, Laporta
2	Cruzeiro do Sul	Acre	P6	BSS	Humaitá do Moa, Senhor Alves	25-April-2015	18h-06h	Laporta
2	Cruzeiro do Sul	Acre	P6	HLC	Humaitá do Moa, Senhor Alves	25-April-2015	18h-06h	Laporta
2	Cruzeiro do Sul	Acre	P6	ST	Humaitá do Moa, Senhor Alves	25-April-2015	18h-06h	Chaves, Bergo
3	Mâncio Lima	Acre	P1	HLC	Assentamento Guarani, Valdermi	27-May-2015	18h-06h	Sallum, Bergo
3	Mâncio Lima	Acre	P1	ST	Assentamento Guarani, Valdermi	27-May-2015	18h-06h	Chaves, Laporta
3	Mâncio Lima	Acre	P2	HLC	Assentamento Guarani, Muniz	29-May-2015	18h-06h	Sallum, Bergo
3	Mâncio Lima	Acre	P2	ST	Assentamento Guarani, Muniz	29-May-2015	18h-06h	Chaves, Laporta
3	Mâncio Lima	Acre	P3	HLC	Colonia, casa do Denis	30-May-2015	18h-06h	Sallum, Bergo
3	Mâncio Lima	Acre	P3	ST	Colonia, casa do Denis	30-May-2015	18h-06h	Chaves, Laporta
3	Mâncio Lima	Acre	P4	HLC	Assentamento Pentecoste, Pedro	6-June-2015	18h-06h	Sallum, Bergo
3	Mâncio Lima	Acre	P4	ST	Assentamento Pentecoste, Pedro	6-June-2015	18h-06h	Chaves, Laporta
3	Mâncio Lima	Acre	P5	HLC	Assentamento Pentecoste, Rogerio	2-June-2015	18h-06h	Sallum, Laporta
3	Mâncio Lima	Acre	P5	ST	Assentamento Pentecoste, Rogerio	2-June-2015	18h-06h	Chaves, Bergo
3	Mâncio Lima	Acre	P6	HLC	Assentamento Pentecoste, Sebastiao	4-June-2015	18h-06h	Sallum, Laporta
3	Mâncio Lima	Acre	P6	ST	Assentamento Pentecoste, Francisco	4-June-2015	18h-06h	Chaves, Bergo
4	Lábrea	Amazonas	P1	HLC	Rodovia BR230 km24; PA Umari; Ramal Boa Água, Lote de Mocinha e Manoel	31-July-2015	18h-00h	Sallum, Chaves
4	Lábrea	Amazonas	P1	ST	Rodovia BR230 km24; PA Umari; Ramal Boa Água, Lote de Mocinha e Manoel	31-July-2015	18h-00h	Bergo
4	Lábrea	Amazonas	P2	BSS	Rodovia BR230 km25; PA Umari Ramal Boa Água; Lote de Marilene e Francisco	03-August-2015	18h-21h	Sallum, Bergo, Chaves
4	Lábrea	Amazonas	P2	HLC	Rodovia BR230 km25; PA Umari Ramal Boa Água; Lote de Marilene e Francisco	02-August-2015	18h-00h	Sallum, Bergo
4	Lábrea	Amazonas	P2	ST	Rodovia BR230 km25; PA Umari Ramal Boa Água; Lote de Marilene e Francisco	02-August-2015	18h-00h	Chaves
4	Lábrea	Amazonas	P3	HLC	Rodovia BR230 km26; PA Paciá; Lote de Dona Ruti	04-August-2015	18h-00h	Sallum, Bergo
4	Lábrea	Amazonas	P3	ST	Rodovia BR230 km26; PA Paciá; Lote de Dona Ruti	04-August-2015	18h-00h	Chaves
4	Lábrea	Amazonas	P4	BSS	Rodovia BR230 km26; PA Paciá; Lote de Raimundo Caiman	06-August-2015	18h-22h	Sallum, Bergo, Chaves
4	Lábrea	Amazonas	P4	HLC	Rodovia BR230 km26; PA Paciá; Lote de Francisco, agente de saúde do Paciá	05-August-2015	18h-00h	Sallum, Bergo
4	Lábrea	Amazonas	P4	ST	Rodovia BR230 km26; PA Paciá; Lote de Francisco, agente de saúde do Paciá	05-August-2015	18h-00h	Chaves
4	Lábrea	Amazonas	P5	BSS	Rodovia BR230 km20; PA Umari; Fazenda do Paulo	09-August-2015	18h-21h	Sallum, Bergo, Chaves
4	Lábrea	Amazonas	P5	HLC	Rodovia BR230 km20; PA Umari; Fazenda do Paulo	09-August-2015	18h-00h	Sallum, Bergo
4	Lábrea	Amazonas	P5	ST	Rodovia BR230 km20; PA Umari; Fazenda do Paulo	09-August-2015	18h-00h	Chaves
4	Lábrea	Amazonas	P6	HLC	Rodovia BR230 km16; PA Umari; Casa do Alfonso, caseiro da fazenda	10-August-2015	18h-00h	Sallum, Chaves
4	Lábrea	Amazonas	P6	ST	Rodovia BR230 km16; PA Umari; Casa do Alfonso, caseiro da fazenda	10-August-2015	18h-00h	Bergo
5	Acrelândia	Acre	P1	HLC	Ramal Porto Dias, Sebastião	21-August-2015	18h-00h	Laporta
5	Acrelândia	Acre	P1	ST	Ramal Porto Dias, Sebastião	21-August-2015	18h-00h	Chaves, Bergo
5	Acrelândia	Acre	P2	HLC	Ramal Porto Dias, Marinalva	25-August-2015	18h-00h	Chaves
5	Acrelândia	Acre	P2	ST	Ramal Porto Dias, Marinalva	25-August-2015	18h-00h	Laporta, Bergo
5	Acrelândia	Acre	P3	BSS	Ramal Porto Dias, Francisco	24-August-2015	18h-22h	Chaves, Bergo, Laporta
5	Acrelândia	Acre	P3	HLC	Ramal Porto Dias, Francisco	22-August-2015	18h-00h	Chaves
5	Acrelândia	Acre	P3	ST	Ramal Porto Dias, Francisco	22-August-2015	18h-00h	Laporta, Bergo
5	Acrelândia	Acre	P4	BSS	Ramal Porto Dias, Senhor Raimundo	29-August-2015	18h-22h	Chaves, Bergo, Laporta
5	Acrelândia	Acre	P4	HLC	Ramal Porto Dias, Senhor Raimundo	28-August-2015	18h-00h	Laporta
5	Acrelândia	Acre	P4	ST	Ramal Porto Dias, Senhor Raimundo	28-August-2015	18h-00h	Chaves, Bergo
5	Acrelândia	Acre	P5	HLC	Ramal do Granada, Gabriele	27-August-2015	18h-00h	Laporta
5	Acrelândia	Acre	P5	ST	Ramal do Granada, Gabriele	27-August-2015	18h-00h	Chaves, Bergo
5	Acrelândia	Acre	P6	BSS	Ramal do Granada, Diego	30-August-2015	18h-22h	Chaves, Bergo, Laporta
5	Acrelândia	Acre	P6	HLC	Ramal do Granada, Diego	28-August-2015	18h-00h	Chaves
5	Acrelândia	Acre	P6	ST	Ramal do Granada, Diego	28-August-2015	18h-00h	Bergo, Laporta
6	Machadinho D'Oeste	Rondônia	P1	BSS	Belo Horizonte, Galo Velho, linha 14, Margarete e Nen	20-Oct-2015	18h-22h	Sallum, Bergo, Laporta
6	Machadinho D'Oeste	Rondônia	P1	HLC	Belo Horizonte, Galo Velho, linha 14, Margarete e Nen	19-Oct-2015	18h-00h	Sallum, Laporta
6	Machadinho D'Oeste	Rondônia	P1	ST	Belo Horizonte, Galo Velho, linha 14, Margarete e Nen	19-Oct-2015	18h-00h	Bergo
6	Machadinho D'Oeste	Rondônia	P2	HLC	Belo Horizonte, Galo Velho, linha 13, Laércio e Joceline	21-Oct-2015	18h-00h	Sallum, Laporta
6	Machadinho D'Oeste	Rondônia	P2	ST	Belo Horizonte, Galo Velho, linha 13, Laércio e Joceline	21-Oct-2015	18h-00h	Bergo
6	Machadinho D'Oeste	Rondônia	P3	BSS	Belo Horizonte, Galo Velho, linha 10, Pedro e Simone	25-Oct-2015	18h-22h	Sallum, Bergo, Laporta
6	Machadinho D'Oeste	Rondônia	P3	HLC	Belo Horizonte, Galo Velho, linha 10, Pedro e Simone	22-Oct-2015	18h-00h	Sallum, Laporta
6	Machadinho D'Oeste	Rondônia	P3	ST	Belo Horizonte, Galo Velho, linha 10, Pedro e Simone	22-Oct-2015	18h-00h	Bergo
6	Machadinho D'Oeste	Rondônia	P4	HLC	Belo Horizonte, Galo Velho, linha 10, Leonardo e Eunice	23-Oct-2015	18h-00h	Sallum
6	Machadinho D'Oeste	Rondônia	P4	ST	Belo Horizonte, Galo Velho, linha 10, Leonardo e Eunice	23-Oct-2015	18h-00h	Bergo, Laporta
6	Machadinho D'Oeste	Rondônia	P5	HLC	Belo Horizonte, Galo Velho, linha 9, Hernandez e Elaine	26-Oct-2015	18h-00h	Sallum
6	Machadinho D'Oeste	Rondônia	P5	ST	Belo Horizonte, Galo Velho, linha 9, Hernandez e Elaine	26-Oct-2015	18h-00h	Bergo, Laporta
6	Machadinho D'Oeste	Rondônia	P6	BSS	Belo Horizonte, Galo Velho, linha 9, Jonas Silvério	27-Oct-2015	18h-22h	Bergo, Laporta
6	Machadinho D'Oeste	Rondônia	P6	HLC	Belo Horizonte, Galo Velho, linha 9, Jonas Silvério	27-Oct-2015	18h-00h	Sallum, Bergo
6	Machadinho D'Oeste	Rondônia	P6	ST	Belo Horizonte, Galo Velho, linha 9, Jonas Silvério	24-Oct-2015	18h-00h	Laporta
7	Pacajá	Pará	P1	BSS	PA Cururuí, Invasão, Kal	19-April-2016	18h-22h	Laporta, Bergo, Chaves
7	Pacajá	Pará	P1	HLC	PA Cururuí, Invasão, Kal	18-April-2016	18h-00h	Bergo
7	Pacajá	Pará	P1	ST	PA Cururuí, Invasão, Kal	18-April-2016	18h-00h	Laporta, Chaves
7	Pacajá	Pará	P2	HLC	PA Cururuí, Invasão, Zé Preto	21-April-2016	18h-00h	Laporta
7	Pacajá	Pará	P2	ST	PA Cururuí, Invasão, Zé Preto	21-April-2016	18h-00h	Chaves
7	Pacajá	Pará	P3	HLC	PA Cururuí, Invasão, José e Jaci	22-April-2016	18h-00h	Laporta
7	Pacajá	Pará	P3	ST	PA Cururuí, Invasão, José e Jaci	22-April-2016	18h-00h	Bergo
7	Pacajá	Pará	P4	BSS	PA Cururuí, PAD Núcleo G, Joam	23-April-2016	18h-22h	Laporta, Bergo, Chaves
7	Pacajá	Pará	P4	HLC	PA Cururuí, PAD Núcleo G, Joam	23-April-2016	18h-00h	Bergo
7	Pacajá	Pará	P4	ST	PA Cururuí, PAD Núcleo G, Joam	23-April-2016	18h-00h	Laporta
7	Pacajá	Pará	P5	HLC	PA Cururuí, PAD Núcleo F, Josélio	24-April-2016	18h-00h	Chaves
7	Pacajá	Pará	P5	ST	PA Cururuí, PAD Núcleo F, Josélio	24-April-2016	18h-00h	Laporta
7	Pacajá	Pará	P6	BSS	PA Cururuí, Invasão, Capacete	26-April-2016	18h-22h	Laporta, Bergo, Chaves
7	Pacajá	Pará	P6	HLC	PA Cururuí, Invasão, Capacete	26-April-2016	18h-00h	Laporta
7	Pacajá	Pará	P6	ST	PA Cururuí, Invasão, Capacete	26-April-2016	18h-00h	Chaves
8	Humaitá	Amazonas	P1	BSS	Vila Cristolândia, Maquile e Francisca	16-July-2016	18h-22h	Chaves
8	Humaitá	Amazonas	P1	HLC	Vila Cristolândia, Maquile e Francisca	16-July-2016	18h-00h	Laporta
8	Humaitá	Amazonas	P1	ST	Vila Cristolândia, Maquile e Francisca	16-July-2016	18h-00h	Bergo
8	Humaitá	Amazonas	P2	BSS	Realidade, Gigante e Luciana	19-July-2016	18h-22h	Bergo
8	Humaitá	Amazonas	P2	HLC	Realidade, Gigante e Luciana	2016-07-19	18h-00h	Laporta
8	Humaitá	Amazonas	P2	ST	Realidade, Gigante e Luciana	2016-07-19	18h-00h	Bergo, Chaves
8	Humaitá	Amazonas	P3	BSS	Realidade, Elisangela	20-July-2017	18h-22h	Bergo
8	Humaitá	Amazonas	P3	HLC	Realidade, Elisangela	2016-07-20	18h-00h	Chaves
8	Humaitá	Amazonas	P3	ST	Realidade, Elisangela	2016-07-20	18h-00h	Laporta
8	Humaitá	Amazonas	P4	HLC	Realidade, Bruna	2017-07-21	18h-00h	Chaves
8	Humaitá	Amazonas	P4	ST	Realidade, Bruna	2017-07-21	18h-00h	Laporta
8	Humaitá	Amazonas	P5	HLC	Realidade, Fazenda Fabio Fortaleza	2017-07-22	18h-00h	Laporta
8	Humaitá	Amazonas	P5	ST	Realidade, Fazenda Fabio Fortaleza	2017-07-22	18h-00h	Bergo, Chaves
8	Humaitá	Amazonas	P6	HLC	Realidade, André	23-July-2017	18h-00h	Laporta
8	Humaitá	Amazonas	P6	ST	Realidade, André	23-July-2017	18h-00h	Bergo, Chaves
9	Itacoatiara	Amazonas	P1	BSS	Comunidade Nova Brasilia, Ramal do INCRA, José, Francelina	2016-11-23	18h-22h	Sallum
9	Itacoatiara	Amazonas	P1	HLC	Novo Remanso, Comunidade Nova Brasilia, Ramal do INCRA, José, Francelina	2016-11-19	18h-00h	Sallum
9	Itacoatiara	Amazonas	P1	ST	Novo Remanso, Comunidade Nova Brasilia, Ramal do INCRA, Toinha, Clarice	2016-11-19	18h-00h	Bergo, Chaves
9	Itacoatiara	Amazonas	P2	HLC	Novo Remanso, Comunidade Nova Brasilia, Ramal do INCRA, Elisa, Guariba	2016-11-20	18h-00h	Sallum
9	Itacoatiara	Amazonas	P2	ST	Novo Remanso, Comunidade Nova Brasilia, Ramal do INCRA, Elvis, Leonilce	2016-11-20	18h-00h	Bergo, Chaves
9	Itacoatiara	Amazonas	P3	BSS	Novo Remanso, Ramal do Minério, Amigo do Peniel	2016-11-27	18h-22h	Chaves
9	Itacoatiara	Amazonas	P3	HLC	Novo Remanso, Ramal do Minério, Amigo do Peniel	2016-11-24	18h-00h	Sallum
9	Itacoatiara	Amazonas	P3	ST	Novo Remanso, Ramal do Minério, Amigo do Peniel	2016-11-24	18h-00h	Bergo, Chaves
9	Itacoatiara	Amazonas	P4	BSS	Novo Remanso, Ramal do Minério, Pastor Antonio Carlos	2016-11-22	18h-22h	Chaves
9	Itacoatiara	Amazonas	P4	HLC	Novo Remanso, Ramal do Minério, Pastor Antonio Carlos	2016-11-22	18h-00h	Sallum
9	Itacoatiara	Amazonas	P4	ST	Novo Remanso, Ramal do Minério, Pastor Antonio Carlos	2016-11-22	18h-00h	Bergo
9	Itacoatiara	Amazonas	P5	BSS	Novo Remanso, sítio de Hudson	2016-11-26	18h-22h	Bergo
9	Itacoatiara	Amazonas	P5	HLC	Novo Remanso, em frente ao Sítio de Hudson	2016-11-26	18h-00h	Sallum
9	Itacoatiara	Amazonas	P5	ST	Novo Remanso, Sítio abandonado, 100 metros de Hudson	2016-11-26	18h-00h	Chaves
9	Itacoatiara	Amazonas	P6	HLC	Novo Remanso, Sítio do Elton	2016-11-28	18h-00h	Sallum
9	Itacoatiara	Amazonas	P6	ST	Novo Remanso, Sítio do Elton	2016-11-28	18h-00h	Bergo, Chaves
10	Rodrigues Alves	Acre	P1	BSS	Gleba 13 de Maio, Sítio do Ieié	2017-06-28	18h-22h	Sallum, Chaves e Bergo
10	Rodrigues Alves	Acre	P1	HLC	Gleba 13 de Maio, Sítio do Ieié	2017-06-26	18h-00h	Sallum
10	Rodrigues Alves	Acre	P1	ST	Gleba 13 de Maio, Sítio do Ieié	2017-06-26	18h-00h	Chaves e Bergo
10	Rodrigues Alves	Acre	P2	HLC	Ramal do Igarapé Grande, Escola da Agrovila do Igarapé Grande, Dona Socorro	2017-06-27	18h-00h	Sallum
10	Rodrigues Alves	Acre	P2	ST	Ramal do Igarapé Grande, Escola da Agrovila do Igarapé Grande, Dona Socorro	2017-06-27	18h-00h	Chaves e Bergo
10	Rodrigues Alves	Acre	P3	HLC	Núcleo da Colonia, Casa Sr. Jardel	2017-06-30	18h-00h	Sallum
10	Rodrigues Alves	Acre	P3	ST	Núcleo da Colonia, Casa Sr. Jardel	2017-06-30	18h-00h	Chaves e Bergo
10	Cruzeiro do Sul	Acre	P4	BSS	Ramal Buritirama, casa Dona Talia	2017-07-04	18h-22h	Sallum, Chaves e Bergo
10	Cruzeiro do Sul	Acre	P4	HLC	Ramal Buritirama, casa Dona Talia	2017-07-01	18h-00h	Sallum
10	Cruzeiro do Sul	Acre	P4	ST	Ramal Buritirama, casa Dona Talia	2017-07-01	18h-00h	Chaves e Bergo
10	Rodrigues Alves	Acre	P5	HLC	Vila São Gerônimo, Casa do Sr. Dedé	2017-07-08	18h-00h	Sallum
10	Rodrigues Alves	Acre	P5	ST	Vila São Gerônimo, Casa do Sr. Dedé	2017-07-08	18h-00h	Chaves e Bergo
10	Cruzeiro do Sul	Acre	P6	BSS	Ramal Buritirama; Fazenda do Sr. James - caseiro Sr. José	2017-07-07	18h-22h	Bergo
10	Cruzeiro do Sul	Acre	P6	HLC	Ramal Buritirama; Fazenda do Sr. James - caseiro Sr. José	2017-07-07	18h-00h	Sallum
10	Cruzeiro do Sul	Acre	P6	ST	Ramal Buritirama; Fazenda do Sr. James - caseiro Sr. José	2017-07-07	18h-00h	Chaves
11	Guajará	Amazonas	P1	HLC	Estrada do Igarapé Grande	2017-07-11	18h-00h	Sallum
11	Guajará	Amazonas	P1	ST	Estrada do Igarapé Grande	2017-07-11	18h-00h	Chaves e Laporta
11	Guajará	Amazonas	P2	BSS	Vila Gama - Rio Gama	2017-07-12	18h-22h	Chaves
11	Guajará	Amazonas	P2	HLC	Vila Gama - Rio Gama	2017-07-12	18h-00h	Sallum
11	Guajará	Amazonas	P2	ST	Vila Gama - Rio Gama	2017-07-12	18h-00h	Laporta
11	Guajará	Amazonas	P3	BSS	Rama do Gama - Sítio do pai do Moreno	2017-07-14	18h-00h	Laporta
11	Guajará	Amazonas	P3	HLC	Rama do Gama - Sítio do pai do Moreno	2017-07-14	18h-00h	Sallum
11	Guajará	Amazonas	P3	ST	Rama do Gama - Sítio do pai do Moreno	2017-07-14	18h-00h	Chaves
11	Guajará	Amazonas	P4	BSS	Badejo do Meio - Casa da Dona Miraci	2017-07-16	18h-00h	Sallum e Laporta
11	Guajará	Amazonas	P4	HLC	Badejo do Meio - Casa da Dona Miraci	2017-07-16	18h-00h	Sallum
11	Guajará	Amazonas	P4	ST	Badejo do Meio - Casa da Dona Miraci	2017-07-16	18h-00h	Chaves
11	Cruzeiro do Sul	Acre	P5	BSS	Vila Lagoinha	2017-07-21	18h-22h	Laporta
11	Cruzeiro do Sul	Acre	P5	HLC	Vila Lagoinha - Casa do Sr. João	2017-07-21	18h-00h	Sallum
11	Cruzeiro do Sul	Acre	P5	ST	Vila Lagoinha	2017-07-21	18h-00h	Chaves
11	Cruzeiro do Sul	Acre	P6	BSS	PDS Jamil Jereissati - Ramal do José Alves	2017-07-22	18h-22h	Laporta
11	Cruzeiro do Sul	Acre	P6	HLC	PDS Jamil Jereissati - Ramal do José Alves	2017-07-22	18h-00h	Sallum
11	Cruzeiro do Sul	Acre	P6	ST	PDS Jamil Jereissati - Ramal do José Alves	2017-07-22	18h-00h	Chaves
11	Cruzeiro do Sul	Acre	P7	HLC	PDS Jamil Jereissati - Ramal do Caraca	2017-07-23	18h-00h	Sallum
11	Cruzeiro do Sul	Acre	P7	ST	PDS Jamil Jereissati - Ramal do Caraca	2017-07-23	18h-00h	Chaves e Laporta
12	Presidente Figueiredo	Amazonas	P1	BSS	Vila Nova Jerusalem - Casa da Lidiane	2017-08-10	18h-22h	Bergo, Chaves e Laporta
12	Presidente Figueiredo	Amazonas	P1	HLC	Vila Nova Jerusalem - Casa da Lidiane	2017-08-09	18h-00h	Laporta
12	Presidente Figueiredo	Amazonas	P1	ST	Vila Nova Jerusalem - Casa da Lidiane	2017-08-09	18h-00h	Bergo e Chaves
12	Presidente Figueiredo	Amazonas	P2	BSS	Ramal do Estrela (Balneário do Chicá) - Casa da Dona Aldenora	2017-08-13	18h-22h	Bergo, Chaves e Laporta
12	Presidente Figueiredo	Amazonas	P2	HLC	Ramal do Estrela (Balneário do Chicá) - Casa da Dona Aldenora	2017-08-12	18h-00h	Laporta
12	Presidente Figueiredo	Amazonas	P2	ST	Ramal do Estrela (Balneário do Chicá) - Casa da Dona Aldenora	2017-08-12	18h-00h	Bergo e Chaves
12	Presidente Figueiredo	Amazonas	P3	BSS	Ramal do Osvaldo - Casa da Dona Josefa	2017-08-16	18h-22h	Laporta
12	Presidente Figueiredo	Amazonas	P3	HLC	Ramal do Osvaldo - Casa da Dona Josefa	2017-08-16	18h-00h	Bergo
12	Presidente Figueiredo	Amazonas	P3	ST	Ramal do Osvaldo - Casa da Dona Josefa	2017-08-16	18h-00h	Chaves
12	Presidente Figueiredo	Amazonas	P4	HLC	Ramal do Água Azul - Casa do Sr. Rosário	2017-08-17	18h-00h	Laporta
12	Presidente Figueiredo	Amazonas	P4	ST	Ramal do Água Azul - Casa do Sr. Rosário	2017-08-17	18h-00h	Bergo e Chaves
12	Presidente Figueiredo	Amazonas	P5	BSS	Ramal da Morena (Estrada de Balbina) - Casa da Val	2017-08-19	18h-22h	Bergo
12	Presidente Figueiredo	Amazonas	P5	HLC	Ramal da Morena (Estrada de Balbina) - Casa da Val	2017-08-19	18h-00h	Chaves
12	Presidente Figueiredo	Amazonas	P5	ST	Ramal da Morena (Estrada de Balbina) - Casa da Val	2017-08-19	18h-00h	Laporta
12	Presidente Figueiredo	Amazonas	P6	HLC	Ramal do Osvaldo - Casa do Sr. Raimundo	2017-08-20	18h-00h	Laporta
12	Presidente Figueiredo	Amazonas	P6	ST	Ramal do Osvaldo - Casa do Sr. Raimundo	2017-08-20	18h-00h	Bergo e Chaves
13	São Gabriel da Cachoeira	Amazonas	P1	BSS	Comunidade Santo Antonio	2017-11-10	18h-22h	Bergo
13	São Gabriel da Cachoeira	Amazonas	P1	HLC	Comunidade Santo Antonio	2017-11-09	18h-00h	Sallum
13	São Gabriel da Cachoeira	Amazonas	P1	ST	Comunidade Santo Antonio	2017-11-09	18h-00h	Bergo
13	São Gabriel da Cachoeira	Amazonas	P2	HLC	Comunidade Itacoatiara Mirim	2017-11-11	18h-00h	Sallum
13	São Gabriel da Cachoeira	Amazonas	P2	ST	Comunidade Itacoatiara Mirim	2017-11-11	18h-00h	Bergo
13	São Gabriel da Cachoeira	Amazonas	P3	BSS	Sítio do Bené, Estrada Porto Camanaus	2017-11-19	18h-22h	Bergo e Sallum
13	São Gabriel da Cachoeira	Amazonas	P3	HLC	Sítio do Bené, Estrada Porto Camanaus	2017-11-18	18h-00h	Sallum
13	São Gabriel da Cachoeira	Amazonas	P3	ST	Sítio do Bené, Estrada Porto Camanaus	2017-11-18	18h-00h	Bergo
13	São Gabriel da Cachoeira	Amazonas	P4	BSS	Tiago Montalvo	2017-11-14	18h-22h	Bergo e Sallum
13	São Gabriel da Cachoeira	Amazonas	P4	HLC	Tiago Montalvo	2017-11-13	18h-00h	Sallum
13	São Gabriel da Cachoeira	Amazonas	P4	ST	Tiago Montalvo	2017-11-14	18h-00h	Bergo
13	São Gabriel da Cachoeira	Amazonas	P5	BSS	Miguel Quirino	2017-11-16	18h-22h	Bergo e Sallum
13	São Gabriel da Cachoeira	Amazonas	P5	HLC	Miguel Quirino	2017-11-15	18h-00h	Sallum
13	São Gabriel da Cachoeira	Amazonas	P5	ST	Miguel Quirino	2017-11-15	18h-00h	Bergo
13	São Gabriel da Cachoeira	Amazonas	P6	HLC	Comunidade Boa Esperança	2017-11-21	18h-00h	Sallum
13	São Gabriel da Cachoeira	Amazonas	P6	ST	Comunidade Boa Esperança	2017-11-21	18h-00h	Bergo
13	São Gabriel da Cachoeira	Amazonas	P7	HLC	Sítio Pedro Garcia	2017-11-20	18h-00h	Sallum
13	São Gabriel da Cachoeira	Amazonas	P7	ST	Sítio Pedro Garcia	2017-11-17	18h-00h	Bergo e Sallum
